# Supplementary material for: A simple, single-tube overlapping amplicon-targeted Illumina sequencing assay
Source: PLoS One. 2023 Sep 14;18(9):e0288687. doi: 10.1371/journal.pone.0288687 (PMC10501585; doi:10.1371/journal.pone.0288687)
Supplement: S2 File — (CSV) [file pone.0288687.s002.csv]

Ladder	Sample 1
0	0
0	0
0	0
0	0
0	0
0	0
0	0
0	0
0	0
0	0
0	0
0	0
0	0
0	0
0	0
0	0
0	0
2.02906	0
4.196166	0
3.624225	0
2.561599	0
1.747202	0
0.9603048	0
1.162137	0
1.798875	0
2.560555	0.3012691
2.661038	0.9650447
2.163896	0.8034796
1.5833	0.5310439
1.410434	0.2272901
1.006968	0.155726
1.179149	0.3033292
1.657343	0.2167962
1.364896	0.3018001
1.096486	0.415608
0.8509275	0.3296638
0.6693242	0.145682
0.2018096	0.1555875
0.1613551	0.05153518
0.1561511	0.0132674
0.06718871	0.03315518
0.4314521	0.1301558
1.096544	0.1811153
0.9762081	0.1460939
0.7419562	0.1827049
0.6264943	0.09086098
0.532296	0.1349593
0.4824177	0.08571526
0.308668	0.1547008
0.168971	0.2551868
0.05815544	0.3241864
0.2456647	0.4985361
0.7044618	0.6262786
0.8393032	0.7192693
0.6964921	0.7327366
0.6675066	0.6033729
0.3137819	0.509988
0.05194484	0.5296512
0.2741807	0.556846
0.3493123	0.5736426
0.03763156	0.5877423
0	0.774401
0.005095865	0.9704261
0.09670994	1.264721
0.08933363	1.677392
0.5693702	2.022148
0.5187672	2.282785
0.08192337	2.544173
0.2987521	3.188141
0.09123424	4.035617
0	5.18361
0	6.833707
0	8.892694
0	11.57088
0	14.84498
0	19.10429
0.7519036	24.59397
4.257932	31.53131
9.453364	40.5287
16.20184	51.57805
25.10865	65.45663
36.65717	82.25526
50.94479	101.9083
69.38279	125.2017
91.39249	152.6036
117.4086	183.7679
148.4914	219.8411
184.8382	258.8121
227.3001	302.6992
275.0553	352.3562
330.2569	407.2383
391.358	466.4681
460.6119	529.5688
534.9376	598.5273
617.5886	669.4551
700.0638	742.572
783.3963	820.2745
866.9041	898.23
954.6494	973.6678
1040.496	1043.88
1124.826	1110.249
1209.298	1168.648
1292.439	1219.228
1356.018	1263.8
1415.271	1297.977
1458.473	1323.004
1491.013	1335.736
1503.163	1338.22
1503.259	1331.571
1492.132	1312.338
1463.286	1285.12
1423.135	1246.207
1366.601	1200.746
1299.818	1147.314
1222.896	1087.011
1138.419	1025.929
1051.908	961.4413
962.1681	895.5535
874.1811	829.4905
784.5806	760.5366
698.2737	692.2054
614.4645	624.6088
537.5184	562.3514
466.1606	506.6521
402.9998	456.6962
349.3613	410.724
303.2291	367.9982
265.6593	331.1056
232.8589	296.793
205.2198	267.4383
181.7615	243.1408
161.3208	222.5429
143.5801	204.3214
128.4643	189.2047
115.9242	174.8924
104.651	162.493
94.66855	151.4984
85.67487	141.907
77.49288	132.7453
69.9725	124.8912
63.14697	117.6825
57.09588	110.6749
51.64872	103.8577
46.96321	97.55058
42.38559	91.34218
38.17582	85.60345
33.7877	80.68093
29.98065	76.28802
26.94362	72.33556
24.86337	68.77889
22.73389	65.38792
20.37886	61.99247
18.61664	58.94795
16.77502	56.13681
14.96995	53.73889
13.42123	51.59509
12.80085	49.71991
12.05013	47.70814
11.07791	46.08252
10.46298	44.40788
9.881197	42.93532
9.077157	41.79989
8.336933	40.42712
8.177327	39.11623
7.674441	37.82153
6.856243	36.73957
5.903161	35.60857
4.964684	34.58
4.494985	33.89745
4.004271	32.89606
4.322073	32.02379
4.170261	31.23646
4.025954	30.42825
3.957372	29.8073
3.304351	29.0089
2.879005	28.4921
2.258756	27.9054
2.135492	27.24653
1.979038	26.65546
1.995106	26.01286
2.253157	25.36998
2.140756	24.66181
2.20323	24.13474
2.079437	23.65263
1.988171	23.26406
1.589522	22.83353
1.423013	22.35275
1.221916	21.65712
1.321254	21.23393
1.433828	20.84276
0.9095624	20.56332
0.4340556	20.36405
0.4067807	19.99902
0.3169542	19.52635
0.7004808	19.04321
1.325285	18.7757
1.931573	18.42574
2.591823	18.06922
3.632307	17.69766
5.775476	17.35369
9.404106	16.98388
15.54543	16.72769
23.93409	16.56932
36.69032	16.21051
55.25619	15.83418
81.38	15.50355
119.6716	15.24344
170.5283	14.89039
236.2014	14.59236
318.423	14.19363
414.2912	13.7778
522.2784	13.37828
644.2631	13.03383
771.7512	12.79502
901.0935	12.55278
1032.734	12.40954
1159.524	12.20656
1268.182	11.97527
1351.092	11.53649
1408.628	10.98496
1425.924	10.53052
1409.512	10.24292
1361.032	10.21627
1285.425	10.26479
1190.931	10.29525
1079.645	10.27065
966.955	10.02505
855.6216	9.643061
747.8073	9.183644
647.3507	8.804268
552.9485	8.579286
474.0382	8.523491
401.7034	8.550079
340.5186	8.463484
288.1985	8.38845
245.3589	8.118271
208.8776	7.749596
179.2431	7.495465
155.1198	7.263539
134.9613	6.945631
117.7303	6.720613
102.0381	6.593447
88.78043	6.400221
77.34681	6.1711
67.80495	6.033599
59.6399	5.704349
52.08678	5.469831
45.86991	5.237962
39.78792	5.039991
34.24883	4.869967
29.36772	4.973352
25.40732	4.956228
22.35056	4.830414
19.82575	4.752713
18.10825	4.460288
16.5055	4.14004
14.78084	3.866941
12.96523	3.59432
11.44068	3.430236
10.34234	3.436105
9.134651	3.325635
7.904663	3.325581
7.233905	3.160215
6.240925	3.015539
5.094356	2.605181
4.423312	2.467724
4.18232	2.539748
3.558065	2.458777
3.218524	2.541147
3.427104	2.483955
3.096835	2.48648
2.544603	2.328639
2.307315	2.126482
2.020669	2.041193
1.607254	1.806906
1.589099	1.634938
1.411171	1.47651
0.7666335	1.640656
0.2162524	1.737265
0.07021239	1.906845
0.00542042	2.08126
0.5465106	2.128561
1.350861	1.981472
1.651579	1.592734
2.389296	1.526196
3.210325	1.586038
4.168578	1.741604
4.935701	1.817878
4.939285	1.757821
4.335272	1.585
2.789815	1.376648
2.195156	1.314798
1.832114	1.450556
1.764707	1.258448
2.586412	1.00412
3.401586	0.9267867
3.834164	0.8766533
4.648873	0.8650652
6.517674	0.827356
9.016774	0.9322394
12.65796	0.9763966
20.5249	1.171664
33.75541	1.388749
54.59515	1.164349
86.6061	0.8532397
135.6953	0.4361943
214.9564	0.2734663
328.0832	0.3519384
469.4568	0.5730912
642.0308	0.6698393
834.6814	0.6616738
1033.79	0.7028287
1218.691	0.5840553
1378.565	0.7275952
1508.959	0.8433515
1587.375	0.8261108
1610.262	0.8551385
1587.645	0.8120583
1526.17	0.5363007
1434.279	0.1616773
1317.427	0.1312253
1199.986	0.1109077
1080.685	0.1288997
962.1075	0.3269465
846.6002	0.3624192
739.6559	0.2549671
640.9351	0.05966868
547.553	0.003827435
464.5555	0.01050551
392.2578	0.02319786
330.6609	0.211036
280.5108	0.1251806
238.8806	0.2775473
204.6798	0.4044055
176.9864	0.4048449
153.7723	0.6034853
134.5968	0.9399501
119.7155	1.325718
108.1553	1.413496
98.639	1.560828
90.57295	1.483693
84.02441	1.300848
78.25565	1.187839
73.6956	1.230341
68.91418	1.202878
63.84476	1.21288
58.73128	1.187071
53.86339	1.146162
48.73354	1.287901
44.33207	1.484523
40.77671	1.741701
36.75266	1.827614
33.37276	1.938402
30.41918	1.974575
27.86697	2.057469
25.18274	2.000525
22.87293	1.880259
20.73054	1.74932
18.13586	1.90601
16.47001	2.241836
15.1565	2.69203
14.34706	3.006948
13.30638	3.187623
12.56279	3.284625
12.59232	3.371794
11.86078	3.649926
11.42373	3.929229
11.19632	4.169187
11.2203	4.074346
11.23475	4.043917
11.55339	3.950419
12.16946	3.68973
12.25979	3.658061
13.30807	3.494908
14.96863	3.333301
16.98767	2.947059
19.29353	2.697218
22.11922	2.291257
25.19998	1.853773
29.17492	1.930813
36.44588	1.970819
47.9418	2.027838
70.29189	2.029815
109.0608	2.122918
176.0222	2.212872
290.6174	2.457912
451.9538	2.869941
676.4791	3.188259
934.8149	3.332665
1199.265	3.332555
1432.485	3.151528
1608.405	2.965745
1716.04	2.672895
1759.441	2.513502
1749.107	2.372344
1692.771	2.336197
1598.521	2.301835
1476.789	2.208632
1329.717	2.108091
1176.833	1.851613
1033.961	1.882668
901.8759	1.798482
784.3389	1.77419
677.2855	1.911458
576.2542	2.051484
480.9748	2.118908
395.447	2.211359
323.1386	2.251236
264.4565	2.207852
221.809	1.982891
189.2885	1.798132
164.4886	1.613469
146.7506	1.517899
133.1227	1.465727
122.5004	1.32873
113.8265	1.456115
106.9947	1.595189
101.2622	1.508359
97.07809	1.413725
93.74019	1.331216
92.13312	1.072775
91.59672	0.9378915
91.45689	1.227717
92.83041	1.37006
94.29562	1.213197
96.78406	1.294138
100.2255	1.281537
105.2771	1.223081
113.0641	1.341427
124.4463	1.330657
147.3463	1.055498
191.971	0.8904631
275.1361	0.7480214
412.066	0.5591168
619.5263	0.5119841
878.7181	0.459869
1163.016	0.3383287
1442.106	0.4114227
1670.054	0.5670905
1832.243	0.4999896
1900.463	0.4463342
1907.182	0.2003596
1846.945	0.08581601
1731.732	0.1310396
1592.169	0.1869941
1424.524	0.2664822
1254.266	0.2572762
1083.947	0.1774214
928.8044	0.02481806
785.2122	0.01360719
650.832	0
533.5316	0
430.2417	0
344.5377	0
281.4146	0
235.5306	0.02428923
203.3275	0.01449585
179.5211	0
161.6871	0.006745048
147.1995	0.000884058
136.5581	0.00201439
128.7493	0
123.8897	0.008562187
119.9843	0.005324893
117.691	0
116.5261	0
116.5722	0.02738
119.3189	0.05647133
126.7632	0.08282361
141.4093	0.09803165
166.2122	0.09180269
213.7822	0.09123582
296.6353	0.06267209
419.5734	0.06836146
590.162	0.04313363
798.8549	0.03100794
1028.273	0.02318503
1252.627	0.004941517
1453.709	0.01991647
1609.312	0.02389088
1710.194	0.02487622
1751.124	0.01955744
1725.592	0.01795088
1645.401	0.01949858
1515.955	0.000333396
1360.24	0.001954377
1192.508	0.000496604
1024.084	0
865.004	0.0157142
716.2052	0.000417632
584.6683	0.003416227
469.3293	0.0140864
377.3372	0
307.5302	0
252.841	0
215.3008	6.27E-06
191.8026	2.29E-06
175.1467	0
167.7226	0
164.9722	0.000783748
165.6252	0.08621395
167.6139	0.2371403
170.2919	0.4675526
174.3912	0.7347688
182.9904	0.9414777
199.5985	1.347355
231.1763	1.678326
295.9601	1.79453
395.7966	1.963912
539.4523	2.06248
733.3219	2.427821
960.0196	2.749028
1204.57	3.124015
1436.104	3.675416
1636.792	4.259337
1783.831	4.902733
1857.26	5.82525
1855.754	7.08674
1782.997	8.680978
1654.593	10.47521
1488.581	12.85293
1301.893	15.79537
1122.872	19.31321
950.4797	23.63481
793.9718	28.36817
659.6701	34.32375
545.2206	42.70529
452.3086	54.19215
379.8734	70.64351
325.8777	91.10046
286.7801	112.7599
260.1957	133.2704
240.66	149.9064
225.9238	160.7163
216.4318	165.9341
210.2303	169.1059
207.5593	173.8663
208.3146	183.838
209.6213	206.2635
210.1876	240.1534
210.5542	282.7644
211.9506	330.1172
212.9124	375.6666
213.7857	411.9667
213.6053	435.9788
211.1054	442.5495
205.9234	432.9798
198.2755	409.7062
188.7654	378.6363
177.9393	346.3428
165.8149	320.397
152.94	304.2893
140.7311	298.5101
129.903	303.6487
121.4284	314.0222
114.8055	324.9738
111.0352	331.9741
110.2751	334.4371
111.6877	332.3426
115.2454	334.1916
120.5141	344.7167
126.7251	372.5323
131.767	413.8278
136.2227	459.1937
144.5845	499.9936
168.5299	524.2899
220.8009	526.271
316.688	508.3937
484.6233	475.9151
710.5944	434.8214
990.556	388.109
1285.846	342.8135
1558.118	302.3265
1764.442	268.2474
1871.438	241.0721
1882.509	218.9145
1789.148	200.7718
1629.891	184.4619
1429.633	169.1243
1216.271	156.3388
1016.48	145.3452
842.0164	136.0195
700.5872	128.1764
590.9339	122.3568
513.2103	117.5684
469.408	113.6506
441.9938	110.8972
427.2251	108.832
422.6955	107.6623
416.7643	106.9113
409.1354	107.0931
397.7618	108.0575
383.8105	109.8684
363.8532	111.4824
338.1649	112.5279
312.0867	114.1787
284.363	115.903
256.8964	118.2062
232.8682	121.5537
213.5101	125.2254
198.4721	127.2148
187.6285	127.4811
181.4847	126.7595
176.1474	124.7861
173.7556	121.8189
172.5493	118.6416
172.6972	115.6055
172.9702	112.6911
173.9436	110.8352
177.5433	109.2219
186.6729	108.2039
213.8326	107.7386
276.8091	107.1499
386.5553	106.8964
551.9749	106.7597
778.6976	106.6467
1039.265	105.6189
1300.073	105.3135
1524.917	106.9863
1677.566	113.328
1739.437	124.465
1713.74	139.3486
1628.945	155.6671
1504.494	169.0821
1365.307	176.7442
1231.796	179.2058
1114.379	178.111
1012.642	175.7282
930.9628	173.6192
865.0349	175.6557
812.3868	181.3188
763.1861	192.4659
721.0455	207.5319
683.5521	226.7043
650.8284	248.3896
622.4727	269.6067
593.847	288.7063
570.5051	305.9067
546.5532	320.4908
526.5223	330.0528
509.226	336.8286
498.0876	340.2542
511.0336	344.4742
600.2472	376.8491
829.7816	508.0898
1254.115	819.3091
1921.683	1434.89
2761.515	2319.706
3648.969	3335.269
4378.992	4248.454
4862.56	4850.484
4980.006	4970.105
4761.268	4687.912
4320.627	4188.536
3740.309	3556.934
3096.318	2933.55
2446.734	2373.453
1887.823	1876.36
1407.179	1439.891
1034.414	1110.812
781.6668	868.3326
606.1053	679.8674
477.0161	542.5344
385.345	437.5128
313.6929	360.8873
264.7053	306.0927
228.7136	266.4429
200.6041	236.1232
180.2146	213.5802
161.9011	197.3872
143.8847	186.0125
128.8114	179.1286
115.7889	176.7297
104.7489	175.3303
95.60032	173.861
87.20425	171.0213
80.04605	166.1472
71.89186	158.4607
66.1177	149.1161
61.14805	138.758
56.01628	127.5432
51.22871	115.8572
47.85353	104.9837
44.81036	94.99323
41.75893	86.39079
39.97718	79.14847
38.45825	73.05933
35.898	67.66988
32.28201	63.04436
29.03148	59.58553
25.25642	56.55725
21.55833	53.96895
18.72567	52.02748
16.69156	50.36654
14.41538	48.6541
12.15723	47.38916
9.08494	45.99613
6.274506	45.15541
4.235492	44.43963
2.667891	44.05748
1.158779	43.97726
0.1782272	43.81407
0	43.60275
0	43.01127
0	42.69497
0	42.22179
0	41.78688
0	41.75343
0.04735746	41.52225
0.001325094	41.51085
0.0201856	41.34266
0	41.21818
0.5320907	41.21564
0.1325806	8.978789
0	0
0.2088456	0
0	0
0	0
0.02469398	0
0.2113345	0
0.239441	0
0.2994992	0
0.3921634	0
0.08030811	0
0	0
0	0
0	0
0	0
0	0
0	0
0	0
0	0
0	0
0	0
0	0
0	0
0	0
0	0
0	0
0	0
0	0
0	0
0	0
0	0
0	0
0	0
0	0
0	0
0	0
0	0
0	0
0	0
0	0
0	0
0	0
0	0
0	0
0	0
0	0
0	0
